# Supplementary material for: cNap1 bridges centriole contact sites to maintain centrosome cohesion
Source: PLoS Biol. 2022 Oct 25;20(10):e3001854. doi: 10.1371/journal.pbio.3001854 (PMC9595518; doi:10.1371/journal.pbio.3001854)
Supplement: S1 Raw Data — (XLSX) [file pbio.3001854.s005.xlsx]

## Sheet: 3B
	Cytoplasm	Centrosome
	7.46646	1479.39
	13.0256	985.393
	7.35016	962.467
	7.30364	779.098
	12.2115	640.294
	8.88532	984.119
	8.30382	747.875
	20.4455	1008.33
	7.62928	1120.79
	6.55932	583.198
	11.1183	594.249
	7.07104	682.082
	10.1879	750.714
	18.1661	1165.54
	7.14082	628.383
	5.07068	779.001
	8.65272	767.016

## Sheet: 3F
Cytoplasm			cNap1
3.33488	4.65379		5.67255	3.6623
3.52963	4.66555		5.65143	3.66433
3.21108	4.54057		5.47926	3.65715
3.68255	4.52426		5.44792	3.76024
3.46136	4.70821		5.44681	3.7364
3.31571	4.38482		5.41714	3.79413
3.43515	4.50638		5.45373	3.69473
3.26901	4.52967		5.36421	3.73658
3.26893	4.65491		5.33929	3.73735
3.71354	5.09627		5.3734	3.77462
3.78198	5.17426		5.33563	3.7729
3.8529	5.49203		5.33865	3.77137
4.17154	5.76988		5.30299	3.78318
5.02655	5.02563		5.30703	3.76999
5.72898	4.24769		5.47785	4.05158
5.60203	4.20608		5.31601	3.80713
5.53124	4.59176		5.32644	3.74724
5.8319	4.49345		5.26977	3.65306
5.74667	4.5941		5.28819	3.59935
6.01993	4.4116		5.29106	3.63956
5.6663	4.50182		5.31668	3.58514
5.44683	4.47327		5.33657	3.58155
5.45038	4.59776		5.33534	3.57925
5.49295	4.47183		5.32139	3.57544
5.64381	4.51858		5.33218	3.5461
5.56254	4.46332		5.31318	3.54601
5.47304	4.493		5.37624	3.48887
5.14497	4.82696		5.43297	3.53627
5.28029	5.37635		5.46004	3.49196
5.43848	5.35411		5.44538	3.49745
5.58394	5.40088		5.49018	3.50832
5.41265	5.31084		5.45477	3.50769
5.28694	4.91408		5.45678	3.50262
5.45334	5.14895		5.44872	3.52648
5.45059	4.73292		5.44906	3.53664
5.552	4.59101		5.42634	3.5736
5.73815	4.53792		5.4644	3.61564
4.92159	4.63596		5.46318	3.66497
5.01476	4.4629		5.45008	3.69328
5.00597	4.42066		5.45805	3.6801
5.24198	4.29348		5.42161	3.71169
4.62334	3.60781		5.4174	3.70232
4.80396	3.72271		5.36543	3.72369
4.72674	3.91647		5.38274	3.69795
4.51415	3.8413		5.40014	3.70198
4.66871	3.72113		5.39804	3.68936
4.7068	4.04859		5.35286	3.72903
4.44914	4.32852		5.3373	3.70528
4.3018	4.42799		5.3171	3.71094
4.40566	4.59803		5.31487	3.68382
4.4455	4.68196		5.27522	3.69461
4.45598	4.92572		5.25763	3.69817
4.48255	4.88008		5.28359	3.70271
4.35213	4.98576		5.27461	3.67866
4.62845	5.00471		5.27434	3.62725
5.30381	4.97947		5.24661	3.63524
5.02953	4.96587		5.2577	3.62722
4.95524	4.97461		5.2941	3.67467
5.76134	4.80545		5.35162	3.64606
6.17673	4.77482		5.37209	3.67785
5.99531	4.90977		5.34148	3.69019
6.02203	5.04325		5.33235	3.66706
6.2078	5.24546		5.34576	3.7031
6.2051	5.38444		5.28597	3.66068
5.85593	5.02011		5.27553	3.6576
6.02147	4.98135		5.25731	3.68059
6.07112	4.67723		5.28649	3.6535
6.0285	4.76905		5.33125	3.62539
6.02317	4.97293		5.2965	3.65057
5.56209	4.85475		5.25607	3.66259
5.51826	4.69204		5.23223	3.62438
5.38929	4.54407		5.22991	3.61824
5.6755	4.8061		5.24887	3.62081
5.48232	4.56328		5.23421	3.62346
5.44946	4.5651		5.22087	3.59768
5.6445	4.64894		5.19555	3.61198
5.70873	4.61748		5.19926	3.57257
5.53781	4.44233		5.22932	3.55261
5.68313	4.38218		5.21498	3.51784
5.62822	4.60229		5.22733	3.50183
5.58683	4.6144		5.21807	3.49801
5.66751	4.57178		5.24758	3.44115
5.47742	4.58663		5.24072	3.45062
5.46505	4.48588		5.20614	3.47275
5.41594	4.40098		5.19809	3.50117
5.44626	4.42366		5.20352	3.48376
5.59151	4.48411		5.20258	3.43076
5.49087	4.64235		5.2006	3.4648
5.58078	4.60793		5.22567	3.4816
5.4548	4.59324		5.22795	3.45619
5.69122	4.57904		5.20029	3.43549
5.80837	4.3677		5.14277	3.38409
5.8128	4.19119		5.15765	3.42388
5.73937	4.37847		5.12137	3.35564
5.55459	4.1947		5.06811	3.35152
5.87614	4.22498		5.05722	3.3837
5.92338	4.14335		5.04013	3.41068
5.98665	4.14215		5.12714	3.43345
5.99955	4.18806		5.02953	3.42586
5.83041	4.28188		5.01382	3.38492
5.96364	4.37553		5.05242	3.34414
6.07444	4.30298		5.05214	3.35622
6.04019	4.27028		5.02847	3.34585
5.96908	3.99106		4.98675	3.36121
5.6537	4.02367		4.99773	3.34888
5.58294	3.84246		5.00469	3.4633
5.70447	3.8101		5.04331	3.48202
5.77708	3.75109		5.04716	3.47157
5.67831	3.77658		5.05607	3.44134
5.8634	3.64265		5.0064	3.43016
6.02102	3.81623		5.05457	3.37121
6.00459	3.7511		5.02824	3.34526
5.94047	3.81825		5.00706	3.42572
5.9618	3.92715		4.98773	3.44838
5.96049	3.86139		5.01484	3.43444
5.84545	3.85535		4.99093	3.45302
5.87934	3.73675		4.98814	3.45199
5.91664	3.86094		5.03522	3.48438
5.99854	3.8099		5.05474	3.49103
6.11373	3.88131		5.01754	3.54435
6.24532	3.90269		5.01034	3.54386
6.25125	3.9185		5.02981	3.53905
6.21429	3.89988		4.994	3.54104
6.11666	3.82178		4.9859	3.54537
6.30707	3.8349		4.98828	3.51907

## Sheet: 3G
cNap1		Fit		Noise floor		Cytoplasm
Mean	SEM
0	0	0.008328		0	0	0	0
0.0172198	0.0027027	0.016504		0.000432161	0.000770246	0.154156	0.0246752
0.0264646	0.00377523	0.02468		0.000486081	0.00093993	0.267606	0.0496451
0.0345602	0.00463214	0.032856		0.000470455	0.000846465	0.370146	0.074409
0.0419315	0.00532677	0.041032		0.000479479	0.000836437	0.456246	0.0972751
0.0501438	0.0061955	0.049208		0.000485605	0.000930384	0.541865	0.11871
0.057538	0.00685815	0.057384		0.000486631	0.000919785	0.626764	0.143707
0.0649891	0.00747543	0.06556		0.00047455	0.000832041	0.708885	0.166863
0.0731055	0.00826498	0.073736		0.000514236	0.00096672	0.79851	0.190857
0.0807289	0.00894175	0.081912		0.00052987	0.000942443	0.885523	0.212896
0.0886988	0.00962708	0.090088		0.000498496	0.000797217	0.979394	0.238799
0.0964098	0.010249	0.098264		0.00050982	0.000884652	1.07821	0.272846
0.10398	0.0106923	0.10644		0.000533836	0.000960274	1.18222	0.311287
0.111685	0.0112038	0.114616		0.000520935	0.000948041	1.28815	0.347624
0.11991	0.0116753	0.122792		0.000537243	0.000924278	1.38075	0.375659
0.128145	0.0122264	0.130968		0.000549294	0.00095418	1.47148	0.402102
0.136514	0.0128594	0.139144		0.000527269	0.000911141	1.56143	0.434114
0.144848	0.0134333	0.14732		0.000559971	0.00106442	1.6495	0.458528
0.153235	0.0140313	0.155496		0.000577155	0.00107702	1.73151	0.483466
0.161675	0.0145461	0.163672		0.000549306	0.000914888	1.81538	0.508622
0.169975	0.0151167	0.171848		0.000540944	0.000951917	1.89914	0.53436
0.178273	0.0157756	0.180024		0.000573752	0.00111338	1.97626	0.556948
0.186739	0.0164799	0.1882		0.000582704	0.00107144	2.05345	0.578045
0.194888	0.0172292	0.196376		0.000562829	0.00100124	2.12328	0.596186
0.203312	0.0179715	0.204552		0.000579088	0.0010823	2.1954	0.611869
0.212959	0.0188514	0.212728		0.000598335	0.00109661	2.27594	0.629651
0.222565	0.0198798	0.220904		0.000571353	0.000970431	2.3513	0.648609
0.232844	0.0210038	0.22908		0.000617396	0.00114221	2.42218	0.665433
0.243152	0.022234	0.237256		0.000603258	0.00116202	2.49584	0.68135
0.253893	0.0234867	0.245432		0.000599214	0.00116196	2.56832	0.693904
0.263782	0.0247848	0.253608		0.000608677	0.00118134	2.63747	0.709791
0.274421	0.0260702	0.261784		0.000611775	0.00121375	2.71102	0.72775
0.28523	0.0275301	0.26996		0.00063591	0.00132574	2.78857	0.746706
0.296485	0.0290432	0.278136		0.000615115	0.00122995	2.85777	0.765081
0.307926	0.0306835	0.286312		0.000620928	0.00124296	2.91505	0.779287
0.318492	0.032298	0.294488		0.000641317	0.00133442	2.97328	0.791904
0.330082	0.0339729	0.302664		0.000601791	0.00122353	3.02848	0.792202
0.342865	0.0357749	0.31084		0.000629197	0.0013139	3.07341	0.786195
0.355805	0.0376046	0.319016		0.00063277	0.00130402	3.13568	0.786261
0.368806	0.039469	0.327192		0.00064207	0.00133427	3.1815	0.779912
0.382167	0.0413726	0.335368		0.000631477	0.00130007	3.24123	0.781114
0.394543	0.0433287	0.343544		0.000629714	0.00126641	3.32212	0.799439
0.407774	0.0452935	0.35172		0.000642945	0.00129828	3.38936	0.808712
0.420879	0.0472794	0.359896		0.000659267	0.00138241	3.47052	0.827944
0.43434	0.0494178	0.368072		0.00063975	0.00133849	3.54644	0.845026
0.448483	0.0515747	0.376248		0.000684464	0.00151256	3.62463	0.866028
0.461729	0.0538755	0.384424		0.000680869	0.0014616	3.70591	0.893996
0.474899	0.0562072	0.3926		0.000698965	0.00149761	3.79689	0.925833
0.487829	0.0585815	0.400776		0.000689818	0.00147468	3.88052	0.946262
0.501056	0.0609865	0.408952		0.000674766	0.00152222	3.94915	0.947985
0.513871	0.0635297	0.417128		0.000679694	0.0014506	4.00672	0.943958
0.527407	0.066063	0.425304		0.000691637	0.00151655	4.10079	0.979174
0.542209	0.0687167	0.43348		0.000699654	0.00148276	4.19231	1.00696
0.556175	0.0713035	0.441656		0.000710544	0.00153183	4.27934	1.03738
0.569689	0.073851	0.449832		0.000710119	0.00152439	4.34948	1.05839
0.583201	0.0765984	0.458008		0.000730849	0.00163412	4.42087	1.07949
0.596787	0.0792842	0.466184		0.000730485	0.00170441	4.49852	1.11223
0.610526	0.081972	0.47436		0.000723747	0.00168673	4.58551	1.15212
0.623306	0.0848042	0.482536		0.000769007	0.00170017	4.64709	1.16055
0.638019	0.0877008	0.490712		0.00078033	0.00186341	4.70137	1.13108
0.654004	0.0907106	0.498888		0.000816915	0.0018286	4.74239	1.09856
0.669682	0.0936765	0.507064		0.000787994	0.00169532	4.82893	1.13326
0.685686	0.096512	0.51524		0.000807547	0.0017959	4.92437	1.17094
0.70173	0.0993107	0.523416		0.000842215	0.00178564	5.03196	1.20819
0.718207	0.101973	0.531592		0.000840117	0.0018102	5.10628	1.22957
0.735667	0.104767	0.539768		0.000873325	0.0018645	5.20857	1.25014
0.752563	0.107657	0.547944		0.000881314	0.00196209	5.3149	1.27694
0.769541	0.110558	0.55612		0.00090338	0.00200832	5.4205	1.30411
0.787039	0.113379	0.564296		0.000901875	0.00203262	5.52725	1.32896
0.804296	0.116553	0.572472		0.00091265	0.0021081	5.62227	1.35212
0.823012	0.119551	0.580648		0.000896158	0.0019978	5.72122	1.37483
0.842478	0.122784	0.588824		0.000916336	0.00193375	5.80465	1.39591
0.863036	0.125822	0.597		0.000911393	0.001895	5.87682	1.41281
0.880807	0.128755	0.605176		0.000936859	0.00200771	5.93482	1.4228
0.898528	0.131497	0.613352		0.000945712	0.00209568	6.00103	1.43726
0.917477	0.134431	0.621528		0.000891584	0.00214713	6.07617	1.45309
0.93481	0.137451	0.629704		0.000952235	0.00226409	6.15171	1.46843
0.954007	0.140889	0.63788		0.000934031	0.00209263	6.23926	1.48708
0.971366	0.14436	0.646056		0.000946005	0.00204836	6.33969	1.50877
0.98868	0.1476	0.654232		0.000971626	0.00218676	6.42819	1.52351
1.00578	0.150903	0.662408		0.000893858	0.0018746	6.5121	1.54475
1.023	0.15394	0.670584		0.000902138	0.00191263	6.59554	1.56412
1.04094	0.157252	0.67876		0.000911629	0.00206626	6.67382	1.57987
1.05733	0.160555	0.686936		0.000951137	0.00213854	6.77402	1.60311
1.07515	0.163864	0.695112		0.000981192	0.00228608	6.86	1.62884
1.0907	0.167304	0.703288		0.000952089	0.00237481	6.96797	1.65864
1.10696	0.170398	0.711464		0.000950174	0.00262558	7.07325	1.68944
1.12271	0.173536	0.71964		0.000948909	0.00230911	7.18073	1.71793
1.13656	0.175848	0.727816		0.000909385	0.00208812	7.28693	1.74648
1.15008	0.177845	0.735992		0.000974695	0.00224834	7.40789	1.77577
1.16668	0.18121	0.744168		0.000905984	0.00173797	7.59138	1.8233
1.18446	0.185064	0.752344		0.000737706	0.00113351	7.76867	1.87212
1.20287	0.1889	0.76052		0.000759813	0.00125287	7.91406	1.92061

## Sheet: 4D
	WT	NT	M1	M2	CT	M12	R188
Experiment 1	89	21	26	37	0	69	67
Experiment 2	73	5	27	24	0	47	71

## Sheet: 4E
	WT	NT	M1	M2	CT	M12	R188
Exp 1	68	35	33	15	0	44	50
Exp 2	91	39	33	16	0	52	38

## Sheet: 4F
wt			nt			m1			m2			ct			m12			r188
0	3		0	7.6667		0	3		0	5		0	6		0	3		0	7
0.09162	3.4447		0.09162	8.1863		0.09162	4.5908		0.09162	5		0.09162	5.9014		0.09162	3.4974		0.09162	7.5562
0.18323	2.7886		0.18323	6.5375		0.18323	4.3633		0.18323	4.64706		0.18323	7.3529		0.18323	4.18685		0.18323	8
0.27485	3		0.27485	6.9118		0.27485	3		0.27485	4		0.27485	7.7941		0.27485	4		0.27485	8.2059
0.36646	3		0.36646	4.7209		0.36646	3		0.36646	4		0.36646	7.0588		0.36646	4		0.36646	8.9412
0.45808	3.4746		0.45808	4.3884		0.45808	4.0588		0.45808	4.29412		0.45808	5.782		0.45808	2.94118		0.45808	8.4585
0.54969	3.5208		0.54969	5.0588		0.54969	5		0.54969	4.38754		0.54969	5.9654		0.54969	2.42215		0.54969	9.7647
0.64131	2.9121		0.64131	5.7353		0.64131	4.8529		0.64131	4.37284		0.64131	6.1471		0.64131	2.48097		0.64131	10.3728
0.73292	2.1695		0.73292	6.7163		0.73292	4.481		0.73292	4.47059		0.73292	6.1557		0.73292	4.17647		0.73292	11.2941
0.82454	2		0.82454	8.8181		0.82454	4.3486		0.82454	3.9455		0.82454	6.3028		0.82454	4.43685		0.82454	11.0631
0.91616	2.8351		0.91616	7.3875		0.91616	3.564		0.91616	3.77509		0.91616	7.3529		0.91616	4.76471		0.91616	7.609
1.00777	4.3559		1.00777	7.746		1.00777	3.4905		1.00777	5.12716		1.00777	7.2163		1.00777	4.46021		1.00777	8.0484
1.09939	5.3559		1.09939	6.9585		1.09939	4		1.09939	6.55017		1.09939	6.2353		1.09939	4.09689		1.09939	11.5467
1.191	11.4203		1.191	8.2209		1.191	3.5562		1.191	6.76471		1.191	6.8157		1.191	5.68166		1.191	12.7941
1.28262	19.4955		1.28262	7.7266		1.28262	3.2941		1.28262	5.27682		1.28262	6.4498		1.28262	7.76471		1.28262	13.1557
1.37423	26.8371		1.37423	8.1874		1.37423	4		1.37423	4.00433		1.37423	7.3694		1.37423	9.07959		1.37423	12.7483
1.46585	36.6524		1.46585	8.0346		1.46585	4		1.46585	4.62976		1.46585	9.0519		1.46585	7.0346		1.46585	11.0069
1.55746	41.3801		1.55746	7.5833		1.55746	4.5		1.55746	5		1.55746	9		1.55746	4.25		1.55746	12.25
1.64908	44.0095		1.64908	8.782		1.64908	4.436		1.64908	5.39446		1.64908	8.782		1.64908	3.67128		1.64908	12.5017
1.7407	46.8164		1.7407	9.9553		1.7407	3.8616		1.7407	4.03374		1.7407	7.3192		1.7407	3.83218		1.7407	14.2275
1.83231	59.0911		1.83231	10.9596		1.83231	4.8616		1.83231	3.84429		1.83231	6.1384		1.83231	5.07958		1.83231	16.9827
1.92393	61.3789		1.92393	10.2941		1.92393	4.9092		1.92393	3.44377		1.92393	6.2059		1.92393	6.64706		1.92393	18.9412
2.01554	66.285		2.01554	9.218		2.01554	4.1176		2.01554	3.15571		2.01554	6.7266		2.01554	7.72664		2.01554	20.7266
2.10716	71.6418		2.10716	7.0686		2.10716	4.5588		2.10716	3.91176		2.10716	7.1566		2.10716	6.52941		2.10716	23.9005
2.19877	63.8363		2.19877	7.2018		2.19877	4.1176		2.19877	3.50519		2.19877	8.5536		2.19877	6.23529		2.19877	33.4948
2.29039	54.0052		2.29039	12.6427		2.29039	3.8529		2.29039	4.71021		2.29039	9.5761		2.29039	6.49567		2.29039	43.122
2.382	40.9997		2.382	19.4037		2.382	5.0692		2.382	4.25606		2.382	11.872		2.382	5.95156		2.382	50.2664
2.47362	35.1178		2.47362	27.2362		2.47362	5.4014		2.47362	4.15657		2.47362	14.1981		2.47362	6.79412		2.47362	63.4888
2.56524	26.8133		2.56524	33.2491		2.56524	5.8131		2.56524	5.01038		2.56524	21.2353		2.56524	8.2699		2.56524	73.8443
2.65685	20.0302		2.65685	41.3198		2.65685	10.6237		2.65685	4.67647		2.65685	28.0052		2.65685	7.97059		2.65685	74.7465
2.74847	14.2166		2.74847	47.2376		2.74847	16.083		2.74847	4.27682		2.74847	42.1626		2.74847	6.94118		2.74847	76.8685
2.84008	15.6794		2.84008	49.5159		2.84008	16.0467		2.84008	4.19983		2.84008	61.9187		2.84008	6.20588		2.84008	76.9481
2.9317	15.2715		2.9317	38.5179		2.9317	10.6367		2.9317	3.35294		2.9317	67.3287		2.9317	5.16609		2.9317	80.9792
3.02331	15.0201		3.02331	31.2007		3.02331	8.0346		3.02331	4.29671		3.02331	62.0026		3.02331	5.08564		3.02331	79.7647
3.11493	15.7196		3.11493	24.6667		3.11493	7		3.11493	7		3.11493	56		3.11493	6		3.11493	73
3.20654	13.2034		3.20654	15.7595		3.20654	7.5562		3.20654	8.29152		3.20654	44.5294		3.20654	5.32353		3.20654	71.6791
3.29816	9.682		3.29816	12.5375		3.29816	10.7266		3.29816	9		3.29816	34.5882		3.29816	4.17647		3.29816	61.4602
3.38978	6.1623		3.38978	11.4841		3.38978	13.3763		3.38978	8.88841		3.38978	26.5407		3.38978	3.25865		3.38978	47.9005
3.48139	4.8759		3.48139	12.1176		3.48139	10.5121		3.48139	6.84083		3.48139	25.4187		3.48139	4.68858		3.48139	36.1696
3.57301	4.4746		3.57301	12.5882		3.57301	11.0761		3.57301	4.10554		3.57301	17.1877		3.57301	5		3.57301	30.8815
3.66462	3.1724		3.66462	9.6332		3.66462	13.3391		3.66462	4		3.66462	10.7647		3.66462	4.70588		3.66462	32.6367
3.75624	3.4332		3.75624	8.1081		3.75624	9.2353		3.75624	4		3.75624	8.0891		3.75624	5.32353		3.75624	28.1773
3.84785	3.3172		3.84785	8.1569		3.84785	7.2837		3.84785	4.04844		3.84785	8.2941		3.84785	5.43253		3.84785	21.9931
3.93947	3.5975		3.93947	6.0098		3.93947	6.5796		3.93947	4.12197		3.93947	9.4749		3.93947	5.29412		3.93947	22.3529
4.03108	5.6728		4.03108	6.6078		4.03108	9.083		4.03108	4.41176		4.03108	9.0934		4.03108	4.50519		4.03108	22.6574
4.1227	7.2287		4.1227	7.0692		4.1227	11.0285		4.1227	4.49048		4.1227	8.6272		4.1227	4.60813		4.1227	26.5787
4.21431	8.4068		4.21431	6.0807		4.21431	12.5502		4.21431	5.21453		4.21431	6.8824		4.21431	3.90311		4.21431	24.173
4.30593	5.7627		4.30593	5.3772		4.30593	13.7673		4.30593	6.58824		4.30593	7.2085		4.30593	3.20588		4.30593	20.5934
4.39755	4.0169		4.39755	5.9412		4.39755	13.5502		4.39755	6.09689		4.39755	8.6263		4.39755	3.15571		4.39755	18.1384
4.48916	3.2588		4.48916	7.6819		4.48916	12.3867		4.48916	4.02941		4.48916	9.3443		4.48916	3		4.48916	15.6384
4.58078	3.3286		4.58078	9.9539		4.58078	9.5709		4.58078	4.76471		4.58078	10.917		4.58078	3		4.58078	11.564
4.67239	3.5593		4.67239	7.75		4.67239	9.75		4.67239	4.25		4.67239	12.25		4.67239	2.75		4.67239	12
4.76401	3		4.76401	5.9389		4.76401	11.5536		4.76401	5.19377		4.76401	11.6125		4.76401	3.37024		4.76401	13.2768
4.85562	3		4.85562	5		4.85562	14.5969		4.85562	5.14273		4.85562	11.7145		4.85562	3.99567		4.85562	11.2984
4.94724	2.6616		4.94724	5.6678		4.94724	16.4533		4.94724	4.47059		4.94724	12.1557		4.94724	6.09689		4.94724	11.1557
5.03885	3		5.03885	8.985		5.03885	15.9438		5.03885	3.44377		5.03885	10.4706		5.03885	6.76471		5.03885	8.7457
5.13047	3		5.13047	9.9573		5.13047	11.2941		5.13047	3		5.13047	7.8062		5.13047	6.55017		5.13047	7.9204
5.22209	3		5.22209	10.6468		5.22209	8.1073		5.22209	3		5.22209	6.5874		5.22209	5.73529		5.22209	9.5199
5.3137	3		5.3137	9.7843		5.3137	10.0346		5.3137	2.35294		5.3137	6.5052		5.3137	5.91695		5.3137	11.0934
5.40532	3		5.40532	9.9302		5.40532	10.8452		5.40532	2.03374		5.40532	7.3279		5.40532	5.61765		5.40532	14.8737
			5.49693	9.7439		5.49693	9.1869		5.49693	2.58824		5.49693	7.2734		5.49693	4.48097		5.49693	16.3045
			5.58855	7.3336		5.58855	11.3131		5.58855	3.30363		5.58855	5.5978		5.58855	4.58824		5.58855	15.0683
			5.68016	6.0634		5.68016	11.1869		5.68016	3.94118		5.68016	5.9758		5.68016	5.23529		5.68016	12.8824
			5.77178	5.3431		5.77178	11.4827		5.77178	4.41782		5.77178	7.6176		5.77178	6		5.77178	12.6938
			5.86339	5.8651		5.86339	11.4291		5.86339	4.05882		5.86339	9.782		5.86339	5.35294		5.86339	14.436
			5.95501	6.9706		5.95501	10.8296		5.95501	4.79412		5.95501	7.0943		5.95501	3.26471		5.95501	12.8114
			6.04663	8.2053		6.04663	10.7751		6.04663	5.18685		6.04663	7.2249		6.04663	3.18685		6.04663	11.09
			6.13824	7.4804		6.13824	9.7621		6.13824	4.94118		6.13824	7.7085		6.13824	3		6.13824	8.2327
			6.22986	6.6667		6.22986	10		6.22986	5		6.22986	6		6.22986	3		6.22986	7

## Sheet: 5A
Experimental repeat number	WT	NT	CT	R188
1	0.14	0.56	0.3	0.44
2	0.12	0.49	0.37	0.35
3	0.15	0.54	0.28	0.33

## Sheet: 5B
WT	R188	NTD
10.1036	9.28674	1.74513
4.2269	31.7418	1.47046
15.9754	12.2761	5.52691
15.8627	10.3887	11.0479
23.3862	8.51126	1.18441
8.64989	13.6399	0.405686
9.24263	1.39889	0.431854
17.0663	1.38575	0.720256
7.62953	8.73605	1.7878
3.222	1.06669	2.89645
9.04711	1.49816	10.8308
11.1126	2.13672	9.07051
25.7601	7.22387	0.636401
12.143	8.84889	11.2834
40.9564	1.96822	6.25818
15.125	1.54697	2.25483
55.2104	6.13978	4.47961
64.7383	12.0661	7.61216
16.4669	19.339	3.0184
18.7686	94.0091	14.4369
18.0821		32.5993
8.00019		0.237422
17.3441		35.3636
25.9613		0.108479
38.0332		0.321467
33.9707		13.3194
12.0159		4.13657
11.2455		7.84323
15.5595		5.08363
11.2972		1.37099
17.941		3.55002
17.9026		41.8715
19.2882		1.23329
69.6463		2.90432
31.0436		1.25714
22.0125		2.57396
10.1702		1.44951
8.95039		0.634496
7.29042		9.72372
10.2835		3.47445
5.54104
8.21605
28.4987
11.6082
30.4422
25.2222
9.87131
354.837
3.89366
10.7849
14.0822

## Sheet: 5C
		Exp1	Exp2	Exp3
	Time [s]	WT	WT	WT	CT	CT	CT	NT	NT	NT	R188	R188	R188
	0	100	100	100	100	100	100	99.726	100	98.5506	100	100	100
	0.7443	1.33987	1.28464	0.208321	0	0	0	0.263899	0	0	1.13529	0.0769269	0
	1.4885	7.46308	4.3275	4.73003	19.5998	19.7924	25.9335	29.4044	25.1201	29.8729	15.9887	11.9787	25.9335
	2.401	9.16711	6.94525	7.65167	33.6973	29.3666	32.6314	43.6349	40.2396	40.9061	23.0918	16.3915	32.6314
	3.1453	15.5751	8.95729	14.5472	36.8876	32.2143	39.0851	47.293	42.5858	50.19	36.2336	16.3158	39.0851
	3.8896	19.8321	10.3533	11.6984	45.4793	37.7367	45.1094	46.4294	47.6987	53.1055	33.0505	21.0064	45.1094
	4.6338	17.1212	13.2187	12.8102	47.4078	39.4554	45.769	48.8307	54.9231	54.5683	27.022	21.1915	45.769
	5.3781	17.8545	14.2629	15.4982	48.7505	46.085	53.5257	54.3312	51.4012	61.2343	33.3964	20.634	53.5257
	6.1223	20.4585	15.8383	16.9944	55.1728	42.3184	51.6171	53.1443	52.0815	61.2329	30.9223	23.5783	51.6171
	6.8666	25.1114	16.6117	18.5267	52.1945	44.7419	54.4842	58.2013	53.2918	61.7817	31.0129	24.905	54.4842
	7.6108	22.1737	15.4618	19.5377	51.7305	45.4173	54.5414	50.9313	54.4098	65.0612	30.0749	24.49	54.5414
	8.3551	22.9779	15.2733	18.0408	57.1418	47.9565	54.4463	58.7097	53.113	70.1822	39.0422	24.5662	54.4463
	9.0993	22.8789	18.6827	17.801	55.4545	49.3844	56.8581	55.6963	57.8505	68.7138	39.7779	26.7554	56.8581
	9.8436	24.6969	18.9542	20.9933	56.8619	50.3905	59.4467	60.9689	56.9742	64.3313	37.9804	26.1927	59.4467
	10.5879	27.6292	17.3489	19.9889	57.1067	50.8404	60.5322	59.8397	55.6051	68.242	34.5268	26.9102	60.5322
	11.3321	25.8723	19.4424	21.8604	55.6561	50.4936	61.8396	55.218	55.5941	63.7557	32.2807	24.847	61.8396
	12.0764	31.4565	18.4487	20.5408	59.2553	51.7745	62.4355	60.3154	54.7361	66.3452	33.7061	26.1624	62.4355
	12.8206	27.0023	22.0172	19.8826	57.5201	47.921	57.1413	57.4009	60.3771	66.7527	41.0314	25.4711	57.1413
	13.5649	29.9063	19.3645	21.773	58.5277	50.23	61.7697	51.619	57.9027	70.5618	40.0095	27.7818	61.7697
	14.3091	29.4052	21.2969	19.7104	60.2127	52.5035	58.4558	60.496	58.3238	69.5355	36.2687	29.2909	58.4558
	15.0534	31.8277	20.6328	19.9989	59.7026	53.3228	62.5333	58.431	62.0921	67.7577	41.3959	27.8992	62.5333
	15.7977	30.7344	21.0659	22.2924	62.0321	53.0176	63.9566	64.3986	58.4638	66.1701	38.9641	28.1644	63.9566
	16.5419	33.4705	20.9766	21.4472	57.7168	53.8466	67.6622	58.7351	63.2698	66.5344	40.2004	29.6378	67.6622
	17.2862	31.6854	22.4566	23.668	61.5378	52.2953	63.8488	64.1994	59.4046	69.2837	37.8356	29.2971	63.8488
	18.0304	30.7809	23.0007	21.6666	59.2736	53.6587	65.8681	63.2472	57.8376	71.3075	41.1047	27.6117	65.8681
	18.7747	31.0887	22.0615	22.9209	60.1585	56.1995	69.5824	66.2982	61.586	73.778	39.939	31.3997	69.5824
	19.5189	27.6151	21.1628	24.6621	64.4055	55.9953	64.8458	65.0516	55.3547	70.8415	41.9852	28.3437	64.8458
	20.2632	30.0235	23.3346	24.5355	69.3293	54.1193	67.5248	57.4072	62.3787	72.073	43.199	28.2924	67.5248
	21.0074	33.6556	22.6436	27.2197	65.2547	57.5343	66.6217	66.283	62.8736	78.9123	42.7338	28.4238	66.6217
	21.7517	34.4015	23.8664	24.9558	60.2844	58.2221	65.8101	63.6035	63.3007	68.8175	36.599	28.5842	65.8101
	22.496	28.1172	25.6962	23.4615	59.3216	57.581	69.634	65.4663	64.221	74.5909	39.8438	28.2142	69.634
	23.2402	33.0691	23.7134	27.2521	65.4448	58.369	68.3228	63.7655	59.4242	68.7707	45.2733	28.8234	68.3228
	23.9845	33.8306	26.5827	23.9265	67.1571	56.4848	66.6281	66.2683	60.4883	70.9377	41.3193	30.3742	66.6281
	24.7287	29.0924	25.8471	27.2554	69.2586	55.2448	65.7713	62.4766	57.5204	67.346	46.1182	31.7522	65.7713
	25.473	38.6707	22.7798	23.4084	72.7034	57.5949	63.6664	63.4237	58.1818	70.6661	42.6944	33.2616	63.6664
	26.2172	36.9886	25.3005	27.1326	67.3833	56.5384	63.3776	62.7903	59.7975	72.2905	36.8251	32.0174	63.3776
	26.9615	27.6312	25.585	27.9987	73.3437	57.9355	66.1645	65.0217	57.6413	71.6706	44.8428	33.5795	66.1645
	27.7057	35.6206	24.6976	29.1258	64.6891	58.9774	67.8593	64.0081	57.5888	70.0891	47.7622	31.366	67.8593
	28.45	37.0323	26.1523	27.8544	74.0958	59.276	67.8435	66.7426	52.5401	68.5028	43.7789	33.4784	67.8435
	29.1943	41.1742	25.7421	32.9092	70.0313	58.4308	66.3733	60.6143	56.7786	76.0698	39.742	32.067	66.3733
	29.9385	33.728	24.5899	25.5849	71.3025	58.2136	68.9282	64.238	58.9636	66.6039	47.0584	30.2994	68.9282
	30.6828	33.1565	25.538	28.5718	65.6689	58.3686	69.3329	65.0079	59.012	68.7035	47.6277	30.8948	69.3329
	31.427	33.9437	26.0106	26.1709	65.7555	56.8017	66.9055	63.6989	58.4504	75.7411	44.5289	35.4357	66.9055
	32.1713	36.116	27.6233	26.8773	66.5037	61.3586	68.9182	59.4972	58.039	69.088	45.5401	33.6297	68.9182
	32.9155	36.84	26.4834	25.3522	63.4649	57.7017	67.5225	59.0705	58.414	76.2233	47.2103	31.4554	67.5225
	33.6598	36.8906	25.777	29.1437	72.4402	56.4206	68.6515	62.8217	61.0407	76.8994	43.9295	31.9044	68.6515
	34.4041	38.0903	25.6884	30.1911	72.1174	57.8801	68.3642	59.9444	59.6444	71.8085	42.6088	31.1482	68.3642
	35.1483	39.7515	25.6361	27.8492	67.208	60.0697	65.1726	62.9832	59.9981	75.7572	49.378	33.0326	65.1726
	35.8926	35.9393	26.2689	27.6881	69.265	59.5212	69.0078	65.0625	58.2802	72.5901	44.8722	33.0842	69.0078
	36.6368	30.8768	26.0769	28.0961	73.2872	56.5223	71.9046	63.5342	55.548	69.5676	45.8224	33.206	71.9046
	37.3811	29.8382	27.5628	27.3895	68.6543	57.818	72.5028	61.9012	56.1061	72.5726	43.504	32.4686	72.5028
	38.1253	41.2202	26.3271	29.8774	70.9303	58.2493	71.2326	58.475	56.0789	71.8441	49.1651	32.1438	71.2326
	38.8696	35.0619	24.3236	28.5202	69.9295	58.5735	67.7939	61.3649	58.2284	75.6871	48.6558	31.2424	67.7939
	39.6138	36.7057	28.137	27.9284	68.0696	59.1258	66.4635	70.5884	64.3986	72.0575	46.5242	33.2176	66.4635
	40.3581	36.3396	26.1981	28.9255	70.2976	61.2839	69.1669	65.2616	56.5251	72.5628	48.5599	33.0382	69.1669
	41.1024	34.6981	26.9178	28.7775	68.6894	62.1409	72.9416	70.2647	55.6235	74.128	58.8273	33.1699	72.9416
	41.8466	39.2002	27.4565	27.1492	72.5781	62.3891	65.4981	68.7019	56.8821	70.9497	48.137	32.7022	65.4981
	42.5909	35.0101	28.0622	30.4048	68.2932	61.4897	69.1818	65.5391	53.4845	71.9683	43.8961	30.8197	69.1818
	43.3351	36.0145	27.7197	28.8186	70.176	60.4258	70.4064	64.7357	58.2424	69.8824	49.8655	33.4104	70.4064
	44.0794	37.7465	26.509	31.6539	70.1277	60.9922	74.7021	68.028	49.6039	72.1415	52.3353	32.7529	74.7021
	44.8236	32.3646	26.6492	29.8777	71.5104	61.6215	69.8806	58.9514	57.4277	75.2251	51.5534	31.5405	69.8806
	45.5679	36.7293	26.8607	29.8923	69.15	60.4687	70.4005	66.6575	55.0947	66.0316	48.7185	33.7213	70.4005
	46.3121	37.175	29.0379	33.7034	69.8145	62.6505	72.3101	64.1094	55.0185	69.5883	48.9958	33.0225	72.3101
	47.0564	39.8273	27.9328	32.1453	65.7633	62.7501	65.7364	57.5986	53.6967	71.4083	51.5336	33.0276	65.7364
	47.8007	38.3382	29.9077	31.0113	71.3424	61.1671	71.5444	65.4939	57.228	73.4494	50.0694	32.5704	71.5444
	48.5449	36.6746	26.6823	28.965	72.7204	63.6009	67.231	64.999	54.9536	76.6136	45.0815	32.4437	67.231
	49.2892	39.5932	27.5843	29.1144	71.3219	62.5857	68.5005	64.4807	56.4156	74.7169	50.1715	33.0591	68.5005
	50.0334	36.5619	27.1471	28.6561	73.3535	63.1171	69.5922	70.1342	59.7655	69.9797	48.9761	33.8559	69.5922
	50.7777	38.3712	28.4986	27.5743	67.4388	63.8413	71.2345	63.7243	54.862	66.6637	48.8579	34.0073	71.2345
	51.5219	35.1206	28.2859	29.4297	73.0903	66.2929	64.9039	63.8818	57.9704	71.1982	44.7509	30.7656	64.9039
	52.2662	33.0299	26.8181	27.7611	67.1965	63.3117	73.5822	62.0134	60.0391	74.2625	51.535	34.7423	73.5822
	53.0105	36.0604	27.0431	29.2604	72.3728	62.1872	64.5198	70.5635	54.6996	72.0484	48.5968	32.8906	64.5198
	53.7547	34.4421	25.7785	29.1474	74.6697	65.4321	67.0653	62.9447	60.0634	72.4775	47.9149	34.9094	67.0653
	54.499	40.3817	27.1773	29.8239	71.4058	61.2954	68.7246	67.8869	57.5142	70.6016	50.3002	35.0896	68.7246
	55.2432	36.9749	27.6821	27.2532	73.1148	65.4551	69.7305	65.6037	60.2505	67.0131	47.1379	36.5522	69.7305
	55.9875	32.6249	27.187	30.2036	75.1891	64.6791	70.9534	62.3717	55.8604	71.2269	50.0282	34.507	70.9534
	56.7317	37.8716	26.7976	27.0061	68.6373	63.6027	68.4545	62.5892	58.4486	66.5052	51.4911	33.2685	68.4545
	57.476	37.2668	30.7325	28.5608	73.5258	66.5171	69.6458	61.2701	58.9515	72.0906	49.6839	33.2667	69.6458
	58.2202	41.0855	27.2438	31.1415	71.6566	63.6881	61.6921	59.9698	58.1471	69.8207	50.5105	34.2517	61.6921
	58.9645	39.7618	28.1843	29.8407	70.0931	65.3824	63.7986	61.4601	59.1112	74.5545	48.5253	36.1185	63.7986
	59.7088	34.4492	27.9764	32.4528	71.0279	66.3749	63.4487	61.1248	66.223	69.6783	46.5185	35.7799	63.4487
	60.453	34.9502	27.7903	31.1198	73.444	63.9514	62.0326	59.7602	58.2416	65.8627	57.1671	34.8235	62.0326
	61.1973	34.7002	28.295	29.4849	73.544	68.3685	62.4552	62.0351	59.885	71.3745	47.3571	34.2912	62.4552
	61.9415	34.0106	27.7825	29.3614	67.1883	66.2412	64.8631	62.0526	57.3229	68.4933	53.5292	36.9002	64.8631
	62.6858	36.605	27.1978	31.4739	73.4207	65.9522	64.8251	59.257	57.5755	69.7668	57.7771	34.2485	64.8251
	63.43	33.7108	27.0423	29.8219	73.336	61.9941	66.7807	62.8051	59.9058	66.2215	51.9023	35.5719	66.7807
	64.1743	31.2423	26.9684	33.1848	75.9669	67.2824	59.6007	62.6878	57.7542	72.7595	47.8064	34.2073	59.6007
	64.9185	31.6077	29.6353	28.5287	73.634	63.2615	64.8377	58.7135	57.6319	69.4852	46.8432	34.3089	64.8377
	65.6628	32.8095	27.4423	28.5982	72.1098	62.8858	66.82	58.1441	59.8569	63.6882	51.1949	34.6467	66.82
	66.4071	37.8731	27.7383	32.7462	76.5525	65.4972	67.4647	60.8921	58.8448	74.0313	46.1639	35.5246	67.4647
	67.1513	35.5575	27.5778	33.2482	73.8868	62.9683	67.7852	61.0336	57.4502	69.8462	52.6849	36.2017	67.7852
	67.8956	34.6349	27.802	31.896	76.2023	63.0642	63.8617	57.1952	58.6403	71.786	47.3165	33.5007	63.8617
	68.6398	35.1862	27.3685	30.581	68.5515	62.3741	65.4288	62.2617	59.0085	69.556	47.5629	35.1328	65.4288
	69.3841	38.3496	28.6302	30.1513	68.7514	61.6165	67.7117	60.6702	60.7353	70.9449	43.3826	35.2202	67.7117
	70.1283	36.0592	28.1986	33.6322	73.2091	63.8528	61.519	60.6535	62.3972	71.2401	49.5215	35.2509	61.519
	70.8726	37.5036	28.7006	34.3081	75.1121	64.5125	64.9158	61.0587	61.9748	70.9521	47.2105	36.2211	64.9158
	71.6169	38.2808	27.3701	32.1076	71.0227	68.6416	63.398	62.6145	58.6414	70.7319	51.5543	34.4407	63.398
	72.3611	36.2074	27.9303	32.5922	73.1395	62.4042	66.7844	61.733	63.1121	70.739	52.6066	34.8538	66.7844
	73.1054	35.1045	30.549	32.7021	74.8246	64.2916	65.1633	64.2776	58.7764	74.0723	49.3744	36.1399	65.1633
	73.8496	36.4622	28.7647	31.0245	73.6024	63.8407	63.898	59.6262	60.1797	68.308	46.8579	35.6519	63.898
	74.5939	34.2879	27.8731	30.798	70.6386	62.0534	65.2189	60.9167	57.7581	67.4493	49.5347	34.9058	65.2189
	75.3381	40.781	28.4902	29.0866	73.8445	64.2411	67.6758	59.2392	58.6982	70.3261	45.9712	35.4431	67.6758
	76.0824	33.3583	29.595	28.3506	72.9048	63.2901	69.2949	57.105	61.5435	67.4745	51.6076	35.259	69.2949
	76.8266	36.5605	27.8291	29.5711	74.6184	64.2896	66.0754	61.6746	56.3237	71.2578	47.4681	37.0169	66.0754
	77.5709	33.376	29.6426	29.4224	71.3733	66.644	68.7331	59.0606	58.4428	66.7034	51.571	36.0101	68.7331
	78.3152	31.6274	30.0675	32.0206	70.1962	64.7218	64.5221	63.6735	57.7799	70.9872	49.7101	34.1595	64.5221
	79.0594	34.1728	29.3431	31.2052	73.0935	65.4238	67.3728	56.273	54.9245	67.7559	52.4927	37.0595	67.3728
	79.8037	31.2291	28.1745	34.3425	74.9439	61.6713	63.4119	57.8931	52.4629	67.5372	52.2362	34.0586	63.4119
	80.5479	37.6788	29.5323	31.4838	71.8981	64.5652	64.2619	55.3798	54.3174	72.656	54.7879	33.6807	64.2619
	81.2922	35.8804	29.0094	33.4191	77.7681	62.1647	66.5697	63.4424	54.5708	66.2991	48.7433	32.3473	66.5697
	82.0364	28.5902	28.615	29.2603	73.8773	63.615	64.6399	62.9239	52.9132	67.8349	54.3021	33.9322	64.6399
	82.7807	33.6295	29.5648	32.3674	75.8032	60.1523	61.1516	60.4882	56.347	69.5015	52.0574	32.5889	61.1516
	83.5249	38.2631	27.5195	30.5949	77.0645	62.392	64.0293	65.9206	55.9899	70.938	49.0871	34.6529	64.0293
	84.2692	32.5872	29.5054	31.6189	73.2106	59.8113	65.6684	52.8896	58.2615	68.4842	46.2049	32.9712	65.6684
	85.0135	32.9445	30.9171	33.0463	73.9678	45.326	58.7018	60.8702	54.2488	67.2751	50.9216	37.337	58.7018
	85.7577	28.398	28.4163	30.976	76.9784	52.4809	61.0951	58.8206	53.1336	68.5439	52.2189	35.3571	61.0951
	86.502	38.7252	27.475	29.095	77.7041	54.0366	63.3073	54.0048	53.5689	65.2699	47.4887	36.1141	63.3073
	87.2462	35.2505	29.0816	30.9115	73.9778	52.1161	62.9915	60.9331	56.6385	70.844	52.9477	37.6771	62.9915
	87.9905
	88.7347

## Sheet: 5I
	NTC	Rootletin + cNap1	Rootletin	NTC + cNap1
Biological replicate 1	0.0384615	0.321429	0.559701	0.0384615
Biological replicate 2	0.036036	0.307692	0.539773	0.0869565

[truncated: 10 more sheets: 5H, S1D, S1F, S1G, S3A, S3A_bottompanel, S3C, S3E, S3G, S3K]
